# Supplementary material for: Gingival solitary chemosensory cells are immune sentinels for periodontitis
Source: Nat Commun. 2019 Oct 3;10:4496. doi: 10.1038/s41467-019-12505-x (PMC6776549; doi:10.1038/s41467-019-12505-x)
Supplement: Supplementary file 4 — Source Data [file 41467_2019_12505_MOESM4_ESM.xlsx]

## Sheet: Figure 1A
Figure 1A

## Sheet: Figure 1C
Figure 1C
Time (s)	R/R0
0	1
3.08	1.006
8.08	1.007
13.08	1.007
18.08	1.008
23.08	1.009
28.08	1.012
33.08	1.012
38.08	1.008
43.08	1.006
48.08	1.013
53.08	1.012
58.08	1.009
63.08	1.013
68.08	1.009
73.08	1.012
78.08	1.011
83.08	1.011
88.08	1.012
93.08	1.013
98.08	1.011
103.08	1.012
108.08	1.014
113.08	1.013
118.08	1.012
123.08	1.016
128.08	1.009
133.08	1.015
138.08	1.015
143.08	1.016
148.08	1.013
153.08	1.012
158.08	1.011
172.29	1.013
177.29	1.013
182.29	1.014
187.29	1.016
adding of LasI
192.29	1.023
197.29	1.039
202.29	1.082
207.29	1.219
212.29	1.196
217.29	1.197
222.29	1.194
227.29	1.19
232.29	1.182
237.29	1.168
242.29	1.136
247.29	1.099
252.29	1.07
257.29	1.047
262.29	1.033
267.29	1.029
272.29	1.024
277.3	1.023
282.3	1.025
287.3	1.021
292.3	1.024
297.3	1.025
302.3	1.021
307.36	1.022
312.36	1.025
317.36	1.022
322.36	1.021
327.36	1.022
332.36	1.021
337.36	1.019
342.36	1.019
347.36	1.017
352.36	1.018
357.36	1.016
362.36	1.014
367.36	1.019
372.49	1.015
377.49	1.017
382.49	1.015
387.49	1.012
392.49	1.013
397.49	1.013
402.49	1.01
407.49	1.013
412.49	1.012
417.49	1.01
422.49	1.011
427.49	1.008
433.84	1.006
adding of EsaI
437.49	1.008
442.49	1.006
447.49	1.013
452.49	1.013
457.49	1.012
462.49	1.018
467.49	1.013
472.49	1.019
477.49	1.013
482.49	1.009
487.49	1.007
492.49	1.007
497.49	1.01
502.49	1.008
507.49	1.006
512.49	1.005
517.49	1.005
522.49	1.004
527.49	1.003
532.49	1.001
537.49	0.997
542.49	1.005
547.49	1.004
552.49	1.003
557.49	1.007
562.49	1.004
567.49	1.004
572.49	1.003
577.49	1.002
582.49	1
587.49	1.005
592.49	1.003
597.49	1.002
602.49	0.999
607.49	1.003
612.49	1.005
617.49	1.003
622.49	1.003
627.49	1.004
632.49	1.002
637.49	1.003
642.49	1.003
adding of MeOH
647.49	1.021
652.49	1.001
657.49	1.006
662.49	1.005
667.49	1.009
672.49	1.011
677.49	1.006
682.49	1.005
687.49	1.012
692.49	1.012
697.49	1.006
702.49	1.005
707.49	1.005
712.49	1.006
717.49	1.012
722.49	1.013
727.49	1.011
732.49	1.015
737.49	1.011
742.49	1.017
747.49	1.016
752.49	1.015
757.49	1.018
762.49	1.008
767.49	1.012
772.49	1.013
777.49	1.012
782.49	1.015
787.49	1.016
792.49	1.01
797.49	1.014
802.49	1.012
807.49	1.014
812.49	1.012
817.49	1.014
822.49	1.013
827.49	1.013
833.84	1.018
adding of ISO
837.49	1.022
842.49	1.029
847.49	1.151
852.49	1.222
857.49	1.22
862.49	1.218
867.49	1.214
872.49	1.21
877.49	1.204
882.49	1.197
887.49	1.183
892.49	1.179
897.49	1.165
902.49	1.16
907.49	1.15
912.49	1.137
917.49	1.132
922.49	1.114
927.49	1.1
932.49	1.079
937.49	1.064
942.49	1.053
947.49	1.044
952.49	1.041
957.49	1.039
962.49	1.037
967.49	1.034
972.49	1.034
977.49	1.032
982.49	1.033
987.49	1.032
992.49	1.04
997.49	1.033
1002.49	1.034
1007.49	1.034
1012.49	1.035

## Sheet: Figure 1D
Figure 1D
			(Fpeak-F0)/F0
	LasI concentration (μM)	well1	well2	well3
	110	0.956023	0.912018	0.905895
	55	0.83322	0.837791	0.827862
	27.5	0.717465	0.659219	0.66061
	13.75	0.546408	0.524539	0.537752
	6.875	0.47716	0.448257	0.464135
	3.4375	0.32497	0.279327	0.290373
	1.71875	0.227552	0.188287	0.173462
	0.859375	0.116277	0.0922859	0.0433083
	0.429688	0.06457	0.0186593	-0.0425895
	0.214844	0.0795797	0.0558973	0.067675
	0.107422	0.0112326	0.00600181	0.0125284
	0.0537109	0.0293807	-0.0403745	-0.00140109
	EC50 analysis
	log(agonist) vs. response
	Best-fit values
	Bottom	0.009474
	Top	0.9598
	LogEC50	0.9506
	EC50	8.925
	Span	0.9503
	Std. Error
	Bottom	0.01198
	Top	0.02388
	LogEC50	0.04362
	Span	0.02371
	95% Confidence Intervals
	Bottom	-0.01492 to 0.03387
	Top	0.9112 to 1.008
	LogEC50	0.8618 to 1.039
	EC50	7.275 to 10.95
	Span	0.9021 to 0.9986
	Goodness of Fit
	Degrees of Freedom	33
	R2	0.9849
	Absolute Sum of Squares	0.05695
	Sy.x	0.04154
	Number of points
	Analyzed	36

## Sheet: Figure 2B
Figure 2B
	WT_8w	Gnat3-/-_8w	WT_16w	Gnat3-/-_16w
	115.143	108.697	139.777	221.414
	93.0842	128.625	145.465	154.22
	119.535	101.313	138.816	138.313
Alveolar bone loss (μm) of each mouse	86.8191	81.2462	152.135	158.214
	152.581	98.7042	190.016	200.218
	83.4758	130.873	107.073	238.663
	125.67	85.1033	115.635	203.626
	103.37	140.84	162.561	179.908
	130.736	89.0133	155.493	246.068
	104.952	120.909	105.286	192.478
Statistical analysis	One-way analysis of variance
	P value	< 0.0001
	P value summary	***
	Are means signif. different? (P < 0.05)	Yes
	Number of groups	4
	F	21.28
	R squared	0.6394
	Bartlett's test for equal variances
	Bartlett's statistic (corrected)	3.519
	P value	0.3182
	P value summary	ns
	Do the variances differ signif. (P < 0.05)	No
	ANOVA Table	SS	df	MS
	Treatment (between columns)	46370	3	15460
	Residual (within columns)	26150	36	726.3
	Total	72520	39
	Tukey's Multiple Comparison Test	Mean Diff.	q	Significant? P < 0.05?	Summary	95% CI of diff
	WT_8w vs Gnat3-/-_8w	3.004	0.3525	No	ns	-29.49 to 35.50
	WT_8w vs WT_16w	-29.69	3.484	No	ns	-62.18 to 2.804
	WT_8w vs Gnat3-/-_16w	-81.78	9.595	Yes	***	-114.3 to -49.28
	Gnat3-/-_8w vs WT_16w	-32.69	3.836	Yes	*	-65.19 to -0.2003
	Gnat3-/-_8w vs Gnat3-/-_16w	-84.78	9.948	Yes	***	-117.3 to -52.29
	WT_16w vs Gnat3-/-_16w	-52.09	6.112	Yes	***	-84.58 to -19.59

## Sheet: Figure 2C
Figure 2C
	WT_8w	Gnat3-/-_8w	WT_16w	Gnat3-/-_16w
	0.6865	0.6634	0.6094	0.6334
	0.5653	0.6719	0.7194	0.6926
	0.6264	0.5634	0.6332	0.6693
BV/TV of each mouse	0.5956	0.6683	0.7006	0.6997
	0.8024	0.6256	0.7209	0.652
	0.6455	0.5083	0.7166	0.6983
	0.5816	0.5895	0.5911	0.6715
	0.7158	0.649	0.5478	0.7167
	0.6374	0.6804	0.8725	0.6247
	0.5721	0.6763	0.6163	0.7462
Statistical analysis	ANOVA summary
	F	1.225
	P value	0.3149
	P value summary	ns
	Significant diff. among means (P < 0.05)?	No
	R square	0.09259
	Bartlett's test
	Bartlett's statistic (corrected)	6.843
	P value	0.0771
	P value summary	ns
	Are SDs significantly different (P < 0.05)?	No
	ANOVA table	SS	DF	MS	F (DFn, DFd)	P value
	Treatment (between columns)	0.01747	3	0.005824	F (3, 36) = 1.225	P=0.3149
	Residual (within columns)	0.1712	36	0.004756
	Total	0.1887	39
	Tukey's multiple comparisons test	Mean Diff.	95.00% CI of diff.	Significant?	Summary
	WT_8w vs. Gnat3-/-_8w	0.01325	-0.06982 to 0.09632	No	ns
	WT_8w vs. WT_16w	-0.02992	-0.1130 to 0.05315	No	ns
	WT_8w vs. Gnat3-/-_16w	-0.03758	-0.1206 to 0.04549	No	ns
	Gnat3-/-_8w vs. WT_16w	-0.04317	-0.1262 to 0.03990	No	ns
	Gnat3-/-_8w vs. Gnat3-/-_16w	-0.05083	-0.1339 to 0.03224	No	ns
	WT_16w vs. Gnat3-/-_16w	-0.00766	-0.09073 to 0.07541	No	ns

## Sheet: Figure 2D
Figure 2D
	WT_8w	Gnat3-/-_8w	WT_16w	Gnat3-/-_16w
	7.3121	6.5375	6.4312	9.2352
	9.1892	9.0519	9.1855	7.7848
	7.1566	8.952	11.266	11.8437
Tb.N (1/mm) of each mouse	8.6876	7.5071	9.3453	11.5629
	14.239	8.728	10.1776	10.6647
	5.8358	6.4453	24.481	16.185
	8.5188	12.346	6.4217	5.758
	8.7528	11.4982	9.091	5.9717
	14.432	13.991	7.0412	10.2085
	6.6955	9.3429	9.932	11.882
Statistical analysis	ANOVA summary
	F	0.2604
	P value	0.8534
	P value summary	ns
	Significant diff. among means (P < 0.05)?	No
	R square	0.02124
	Bartlett's test
	Bartlett's statistic (corrected)	5.921
	P value	0.1155
	P value summary	ns
	Are SDs significantly different (P < 0.05)?	No
	ANOVA table	SS	DF	MS	F (DFn, DFd)	P value
	Treatment (between columns)	10.16	3	3.388	F (3, 36) = 0.2604	P=0.8534
	Residual (within columns)	468.4	36	13.01
	Total	478.6	39
	Tukey's multiple comparisons test	Mean Diff.	95.00% CI of diff.	Significant?	Summary
	WT_8w vs. Gnat3-/-_8w	-0.3581	-4.703 to 3.987	No	ns
	WT_8w vs. WT_16w	-1.255	-5.600 to 3.089	No	ns
	WT_8w vs. Gnat3-/-_16w	-1.028	-5.372 to 3.317	No	ns
	Gnat3-/-_8w vs. WT_16w	-0.8973	-5.242 to 3.447	No	ns
	Gnat3-/-_8w vs. Gnat3-/-_16w	-0.6697	-5.014 to 3.675	No	ns
	WT_16w vs. Gnat3-/-_16w	0.2276	-4.117 to 4.572	No	ns

## Sheet: Figure 2E
Figure 2E
	WT_8w	Gnat3-/-_8w	WT_16w	Gnat3-/-_16w
	0.117	0.1254	0.123	0.176
	0.1307	0.1557	0.1118	0.1103
	0.1611	0.1353	0.1224	0.0872
Tb.Th (mm) of each mouse	0.154	0.1453	0.0956	0.0884
	0.1363	0.1557	0.1398	0.0973
	0.1383	0.1228	0.1454	0.1308
	0.1065	0.131	0.1717	0.1212
	0.1573	0.1432	0.0992	0.1233
	0.1455	0.1074	0.1822	0.1005
	0.1496	0.1298	0.1315	0.1367
Statistical analysis	ANOVA summary
	F	1.823
	P value	0.1605
	P value summary	ns
	Significant diff. among means (P < 0.05)?	No
	R square	0.1319
	Bartlett's test
	Bartlett's statistic (corrected)	4.687
	P value	0.1962
	P value summary	ns
	Are SDs significantly different (P < 0.05)?	No
	ANOVA table	SS	DF	MS	F (DFn, DFd)	P value
	Treatment (between columns)	0.002846	3	0.0009488	F (3, 36) = 1.823	P=0.1605
	Residual (within columns)	0.01874	36	0.0005205
	Total	0.02158	39
	Tukey's multiple comparisons test	Mean Diff.	95.00% CI of diff.	Significant?	Summary
	WT_8w vs. Gnat3-/-_8w	0.00447	-0.02301 to 0.03195	No	ns
	WT_8w vs. WT_16w	0.00737	-0.02011 to 0.03485	No	ns
	WT_8w vs. Gnat3-/-_16w	0.02246	-0.005019 to 0.04994	No	ns
	Gnat3-/-_8w vs. WT_16w	0.0029	-0.02458 to 0.03038	No	ns
	Gnat3-/-_8w vs. Gnat3-/-_16w	0.01799	-0.009489 to 0.04547	No	ns
	WT_16w vs. Gnat3-/-_16w	0.01509	-0.01239 to 0.04257	No	ns

## Sheet: Figure 2F
Figure 2F
	Mice#	PC1	PC2
	OW103	-9967.35	822.037
	OW102	419.417	-1835.27
	OW106	3120.21	-1084.25
WT mice at weaning day	OW107	2436.98	4439.31
	OW104	-12906.5	671.698
	OW105	-4969.24	-1681.96
	OW108	-7215.31	3177.79
	OW101	4828.15	590.495
	OW208	-14077.4	1495.41
	OW201	4393.17	-39.8449
	OW203	6494.07	3499.21
WT mice at 8 week	OW202	4989.36	473.373
	OW205	-6274.87	-2435.18
	OW204	6019.2	2214.63
	OW207	-1586	-2305
	OW206	-1868.76	-3180.19
	OW302	2832.26	-2238.75
	OW303	5549.4	1704.11
	OW304	4238.03	-983.737
WT mice at 16 week	OW305	3774.94	-2986.62
	OW306	3014.7	-2366.98
	OW307	1882.46	2115.31
	OW308	519.894	1144.01
	OW301	4353.26	-1209.6

## Sheet: Figure 2G
Figure 2G
	Mice#	PC1	PC2
	OG102	-554.025	-2961.56
	OG103	1267	-1116.41
Gnat3-/- mice at weaning day	OG101	3427.9	-2582.21
	OG106	2117.43	-3205.39
	OG107	692.153	-1160.34
	OG104	-551.173	-3044.08
	OG105	-4665.28	-1019.32
	OG108	2760.9	-2224.48
	OG208	-16604.1	3350.22
	OG201	4069.05	-941.224
	OG203	-8198.65	836.161
	OG202	-2111.79	-2193.82
Gnat3-/- mice at 8 week	OG205	-4788.87	-1948.7
	OG204	-9077.92	2881.03
	OG207	-13529.4	2492.18
	OG206	-2037.77	-5930.73
	OG301	6372.85	2008.38
	OG302	6620.97	1084.17
	OG303	5715.16	5518.6
Gnat3-/- mice at 16 week	OG304	1792.01	1823.95
	OG305	7286.6	2595.69
	OG306	6893.44	1974.06
	OG307	5627.08	-330.045
	OG308	7476.4	4093.88

## Sheet: Figure 2H
Figure 2H
		Mice#	PC1	PC2
		OW103	-8608.32	-680.895
		OW102	1782.76	-1600.63
		OW106	4821.63	-1854.16
	WT mice at weaning day	OW107	3162.92	-6154.78
		OW104	-11461.6	486.622
		OW105	-3397.8	-193.427
		OW108	-6120.57	-3194.23
		OW101	5801.85	-4478.88
		OG102	800.749	2482.45
		OG103	2337.12	2956.99
		OG101	4621.88	1698.76
	Gnat3-/- mice at weaning day	OG106	3499.84	2628.88
		OG107	1793.97	2419.51
		OG104	725.905	1414.51
		OG105	-3696.01	1386.15
		OG108	3935.73	2683.12

[truncated: 26 more sheets: Figure 2I, Figure 2J, Figure 3B, Figure 3C, Figure 3D, Figure 3E, Figure 4A, Figure 4B, Figure 4C, Figure 4D, Figure 4E, Figure 5B, Figure 5E, Figure 5F, Figure S2A, Figure S2B, Figure S2C, Figure S3A, Figure S3B, Figure S4A …]
